# Supplementary material for: Decreased vitamin C uptake mediated by SLC2A3 promotes leukaemia progression and impedes TET2 restoration
Source: Br J Cancer. 2020 Mar 16;122(10):1445–52. doi: 10.1038/s41416-020-0788-8 (PMC7217885; doi:10.1038/s41416-020-0788-8)
Supplement: Supplementary file 2 — Leukapheresis_list [file 41416_2020_788_MOESM2_ESM.xlsx]

## Sheet: Sheet1
SAMPLE NO.	Diagnosis	Gender/Age	sbu-type	Blast	cellurlarity	CD34	inv(16)	MLL	PML/RARA	RUNX1/RUNX1T1	FLT3-ITD	FLT3-TKD	NPM1	target seq.	chromosome
1	AML	M/59	NOS	0.884	81 - 90%	not increased	0	0	0	0	N	N	N	DNMT3A, NPM1, NRAS	46,XY[25]
2	AML	F/66	M1	0.954	81 - 90%	N/A	0	0	0	0	1	0	1	IDH2, NPM1	46,XX[20]
3	CMMOL	M/80
4
5	AML	F/60	M5a	0.825	61 - 70%	increased	0	0	0	0	0	0	0	N	46,XX[20]
6	AML	F/78	M1	0.908	81 - 90%	some positive	0	0	0	0	0	0	1	N	46,XX[23]
7	mantle cell lymphoma	F/81
8	AML
9	AML Transformed from Alleged Myeloproliferative Neoplasm	M/57	NOS	0.722	> 90%	strong positive	0	0	0	0	N	N	N	N	46,XY,del(7)(q22q32)[20]
10		M/59
11	AML	M/35	M4Eo	0.596	91 - 100%	focal positivy	1	0	0	0	N	N	N	CBFB;MYH11	46,XY,inv(9)(p11q13),add(14)(q32),inv(16)(p13.1q22),add(22)(q13)[10]/46,XY,inv(9)[3]
12	Therapy-related Myeloid Neoplasm, Mixed-phenotype Acute Leukemia
13	Mixed Phenotype Acute Leukemia
14	AML	M/70	M5a	0.626	61 - 80%	increased	0	0	0	0	N	N	N	N	47,XY,+11[20]
15	ALL	M/49
